# Supplementary material for: Short-Term Effects of Climate Variability on Childhood Diarrhoea in Bangladesh: Multi-Site Time-Series Regression Analysis
Source: Int J Environ Res Public Health. 2023 Jul 2;20(13):6279. doi: 10.3390/ijerph20136279 (PMC10341980; doi:10.3390/ijerph20136279)
Supplement: Supplementary file 1 [file ijerph-20-06279-s001.zip]

Archive with 1 entries (1 files):
- ijerph-2463692-supplementary.pdf
